# Supplementary material for: Effects of accelerometer-based sedentary time and physical activity on DEXA-measured fat mass in 6059 children
Source: Nat Commun. 2023 Dec 12;14:8232. doi: 10.1038/s41467-023-43316-w (PMC10716139; doi:10.1038/s41467-023-43316-w)
Supplement: Supplementary file 4 — Source Data [file 41467_2023_43316_MOESM4_ESM.xlsx]

## Sheet: Figure 1 trajectory
	Male (n= 2881)							Female (n= 3178)
Movement behaviour	Time point	Mean (minutes/day)	Standard deviation				Movement behaviour	Time point	Mean (minutes/day)	Standard deviation
Sedentary time	Age 11 years	345	76				Sedentary time	Age 11 years	361	72
	Age 15 years	460	93					Age 15 years	482	81
	Age 24 years	527	83					Age 24 years	523	85
Light Physical Activity							Light Physical Activity
	Age 11 years	367	62					Age 11 years	363	60
	Age 15 years	286	71					Age 15 years	270	63
	Age 24 years	147	60					Age 24 years	149	54
Moderate-to-vigorous physical activity							Moderate-to-vigorous physical activity
	Age 11 years	68	33					Age 11 years	46	22
	Age 15 years	55	30					Age 15 years	41	34
	Age 24 years	54	33					Age 24 years	47	28
